# Supplementary material for: Visual Data Exploration for Balance Quantification in Real-Time During Exergaming
Source: PLoS One. 2017 Jan 30;12(1):e0170906. doi: 10.1371/journal.pone.0170906 (PMC5279763; doi:10.1371/journal.pone.0170906)
Supplement: S1 File — Data (matrix of 400 rows by 11 columns) containing the measures extracted from the trajectories of the center of pressure, and R-code used to generate the figures derived from these the measures. (ZIP) [file pone.0170906.s001.zip]

Archive with 2 entries (2 files):
- figures.R
- results.txt
