# Supplementary material for: Visual Data Exploration for Balance Quantification in Real-Time During Exergaming
Source: PLoS One. 2017 Jan 30;12(1):e0170906. doi: 10.1371/journal.pone.0170906 (PMC5279763; doi:10.1371/journal.pone.0170906)
Supplement: S1 File — Data (matrix of 400 rows by 11 columns) containing the measures extracted from the trajectories of the center of pressure, and R-code used to generate the figures derived from these the measures. (ZIP) [file pone.0170906.s001.zip › results.txt]

"iSubj" "trial" "Age" "Decade" "medLrms51" "medTI51" "medK" "meanK" "medSpeed" "medTIms51" "medLcovD51" "medLsd51" "medLcov51" "medLrmslD51" "medLsdD51"
"1" 1 1 76 7 0.189493094113438 0.589529377185831 207.800939105123 333.861515324354 0.488721307443872 0.806344791696288 0.744765812027813 0.0206020771324478 0.108687419660191 1.25917208366073 0.129067571044318
"2" 1 2 76 7 0.204152290404136 0.697337765610986 223.294321999445 319.601546323813 0.51827812584294 0.775450700826579 0.506943879057036 0.0164455777702192 0.0781402756342925 1.26336605098637 0.105902453761749
"3" 1 3 76 7 0.217347300917319 0.786130846624882 136.400752963832 272.460860527939 0.584193391386097 0.511901918696041 0.706126664678243 0.0473723615636892 0.236467210295374 0.782796416367574 0.133916922729787
"4" 1 4 76 7 0.169569424703576 1.02069541330112 162.034626044845 289.92786174696 0.59015141620192 0.416398119561232 0.70180316450274 0.0390169549138113 0.265360922950457 0.487569815485813 0.108637498428171
"5" 1 5 76 7 0.170785537360019 0.76974669070612 141.767674149169 300.625817801886 0.551706354613236 0.550029268051013 0.753160632800867 0.0367977415302931 0.235907431662508 0.646193812997348 0.11960964320101
"6" 1 6 76 7 0.189745666116432 0.844748677954992 135.18239714533 278.823010381862 0.587282114595014 0.450570989610413 0.661087295355112 0.0408144575589096 0.247338425039419 0.580013749295885 0.116455464357299
"7" 1 7 76 7 0.223355545980795 0.757539959995118 194.823900812774 300.068331572032 0.55308032689175 0.70303684221932 0.34785516203376 0.0144121749307426 0.0603857993136838 1.18377171934166 0.0817719058897961
"8" 1 8 76 7 0.240909656987429 0.741488427441892 226.178223630463 324.916378537484 0.52254341164223 0.773249442322183 0.264800855018012 0.010688879316522 0.0436165177500207 1.42878752776077 0.0649499885815696
"9" 1 9 76 7 0.23478328936477 0.695488372654488 201.055586004315 300.174494236735 0.530063344327168 0.763714342020427 0.394393562338977 0.0152840961182073 0.0647780857121181 1.36935793146119 0.0940398645574162
"10" 1 10 76 7 0.213854566451891 0.671159653805771 203.488965131677 298.009683846226 0.540263423874597 0.740575080431685 0.428836848576054 0.0149388092999449 0.0697287681516528 1.24633713257355 0.0930725709071739
"11" 2 1 73 7 0.0768837955098414 0.622304231796856 350.537051145444 437.300478053531 0.387222605437495 1.04790898602642 1.26766744520011 0.0115086478802645 0.153476777615617 0.617332081518245 0.090190713140041
"12" 2 2 73 7 0.139425600492214 0.649587528522285 268.444159572263 373.966597337312 0.450768522534609 0.910560762697955 0.804560548785499 0.0155675319543448 0.110335603843283 0.998555764610034 0.106686586899781
"13" 2 3 73 7 0.0770254345528994 0.63565590947439 335.95681771587 437.671113470846 0.39128963461388 1.03241025330466 1.49532141621046 0.0132215598832833 0.1852390881844 0.606163406791014 0.0994384803949986
"14" 2 4 73 7 0.119367398658082 0.66191559250509 273.053950855964 384.509365857024 0.438058387408435 0.948085938800964 0.925187114605424 0.0152698166558091 0.12512249201093 0.855663374399631 0.101694009098455
"15" 2 5 73 7 0.0605258580374946 0.640622364772577 320.663587413288 416.551696396827 0.41549286289668 0.976572094437655 1.77984596509393 0.012986244161517 0.252279343151467 0.43244742063479 0.0924848807980322
"16" 2 6 73 7 0.112037933398659 0.695699315451996 248.916202050774 367.986174509161 0.453501019506199 0.866255086718425 1.25989857419629 0.0217543855578625 0.198641857543465 0.697999352869859 0.121055028153679
"17" 2 7 73 7 0.176203401236014 0.68404857448663 263.113193641075 378.613687467108 0.438015213254945 0.96623063182355 0.34144867389199 0.00762701501210694 0.0438005797793117 1.29439805590274 0.0578548373667258
"18" 2 8 73 7 0.187961653704298 0.699448771667977 254.806398685852 364.285525489414 0.451122288886013 0.906232221196455 0.213095223881947 0.00554764022690781 0.027819611320613 1.32184786858944 0.0431712574079421
"19" 2 9 73 7 0.217915493152016 0.679669265891273 240.980716820715 356.407870213954 0.462803884156875 0.917066401030357 0.385752841851913 0.0115971390149617 0.0514761345015694 1.52786259909128 0.0813608170876939
"20" 2 10 73 7 0.101176619511786 0.642192107616675 292.525957342573 391.734359211208 0.429149139031814 0.950864116138134 1.05506203050456 0.0142973335778553 0.142311693798454 0.745628381235089 0.100018785783333
"21" 3 1 67 6 0.130165434067 0.628726555370589 352.523757645832 479.264951651757 0.35235844855314 1.1652663635681 0.930714874943161 0.01307208567832 0.102374203878562 1.16503965925981 0.114251442336022
"22" 3 2 67 6 0.144911773435637 0.656921751772706 334.970966677997 472.6790220613 0.359246905734974 1.17696386078897 0.681381663357457 0.010340140871281 0.0730090387731094 1.31443939317873 0.0958685399643654
"23" 3 3 67 6 0.164864550283803 0.665755963094668 323.075398450986 443.99206949173 0.366765332003208 1.15219705271658 0.695142835295825 0.0125376699573716 0.0746843170777012 1.4263698743996 0.116042426500827
"24" 3 4 67 6 0.179097991754794 0.657274801907807 299.834745948694 434.870567679286 0.378454985407938 1.13657535432686 0.700090261773052 0.0145301327355199 0.0807367265941051 1.51068102110362 0.118404359475559
"25" 3 5 67 6 0.103984840892738 0.657222690624155 251.9775569814 366.717530856742 0.435052901075112 0.916195077530087 1.61274563778938 0.0230313354915898 0.261230993093347 0.648622158302079 0.140413847782087
"26" 3 6 67 6 0.0891905269954805 0.648292322680449 275.791261545288 377.630437977761 0.426273667063716 0.955846464211026 1.85965859103464 0.021080622002384 0.288933955199424 0.595521017472806 0.139784318223358
"27" 3 7 67 6 0.218408689090728 0.708163323767976 280.193761163844 417.789291149681 0.404017152060893 1.02825415284332 0.22373828750177 0.00641235661909373 0.0258341931763695 1.76605140572056 0.0543051070483991
"28" 3 8 67 6 0.185881813720065 0.686658716791955 284.197232950208 435.952395916217 0.381926461384453 1.12718164573442 0.326335969587712 0.00653634003278556 0.033419444538357 1.59705665838012 0.0634325031735361
"29" 3 9 67 6 0.181723066151494 0.675021181260088 283.894286633678 425.683906294668 0.383898929232593 1.06337628804457 0.79553930943919 0.0174799414608109 0.0971649258203782 1.43761345618489 0.132843777140436
"30" 3 10 67 6 0.167247742072333 0.658506289781946 311.77003648988 438.933771752344 0.377033359833349 1.13452178714812 0.554723014225172 0.0102509986244162 0.060354929653704 1.44634137622158 0.0929951765681538
"31" 4 1 69 6 0.127793866190704 0.638205714171749 357.874194252329 497.429577263458 0.345824053321538 1.19923317451225 0.803403292801864 0.010760520317934 0.0841103898892823 1.16934686494871 0.0991106665746575
"32" 4 2 69 6 0.0974370528835096 0.672041634052627 334.893947620491 471.75743457437 0.356567718340072 1.15240974377262 1.14015360261861 0.0135322367033624 0.132245019850638 0.831979336028211 0.107719350745216
"33" 4 3 69 6 0.132131317759983 0.689864940780229 279.731807844886 429.819933020701 0.381679228952711 1.0504786947926 1.07550110396892 0.0171450691841449 0.140007141676632 0.918055598967852 0.119401560690201
"34" 4 4 69 6 0.109865459832894 0.671352075427903 319.775113507235 471.353918929162 0.360806916857727 1.10495665901148 1.25694463317001 0.0159733082523917 0.149778195507928 0.897597388223898 0.120066931786515
"35" 4 5 69 6 0.111111380578905 0.729177918021985 260.0122226984 424.180691878007 0.399576527751978 0.952669125892529 1.20436009666213 0.0203971686259344 0.188048483652741 0.755933978394965 0.121985977164006
"36" 4 6 69 6 0.124176014548477 0.780143742931052 286.87021504497 445.168147950043 0.377212010829045 0.989088835866595 1.24957528107717 0.0214979452079697 0.188748566819646 0.857955140212772 0.129915231370092
"37" 4 7 69 6 0.20974584409378 0.697204048425736 318.697377407385 471.153833420281 0.35380860734273 1.18985993942823 0.434717094083216 0.00949694821012825 0.047686378594425 1.86760608423894 0.0882766246704947
"38" 4 8 69 6 0.224498007668137 0.711068978166932 308.581243480048 453.781233677445 0.376391270589379 1.12969325309128 0.360217330729842 0.00938529803352858 0.0389548738843579 1.95262505166964 0.0841320610292888
"39" 4 9 69 6 0.124120907418116 0.673900934708548 315.095868875325 464.096370098447 0.360719531555643 1.13790585087346 0.970225642850648 0.0139402754032512 0.109632385179402 1.07598526063397 0.117040912164006
"40" 4 10 69 6 0.113131984516719 0.671951630458057 335.11801408332 468.700623800249 0.349282745533627 1.21565474120404 0.88319591584749 0.0118308521473174 0.0955756895214373 1.01141602703872 0.109764584248551
"41" 5 1 70 7 0.194639703401927 0.681025773935277 250.88932032498 362.599000217884 0.456904073046867 0.90785903901824 0.624735034346655 0.0154838737456805 0.0866206238420017 1.3523737304302 0.111785481030828
"42" 5 2 70 7 0.211195342975883 0.667568934320576 286.8607526874 395.861894964319 0.420646266893724 1.00884771299515 0.325329857114805 0.00892234045457446 0.0412194433898128 1.60106849658176 0.0723247874641234
"43" 5 3 70 7 0.199044101122823 0.54071332567082 303.743683382663 413.331695349536 0.399110795553581 1.06810940515583 0.420431155925776 0.00895283341822996 0.0451015674643758 1.7918171434733 0.0837431886170695
"44" 5 4 70 7 0.188372867302823 0.664470189193406 294.966665899405 400.595147205049 0.421845768764375 0.981942199822526 0.405226655478607 0.00990614811136381 0.0502284307333767 1.43721389534341 0.0792032322786507
"45" 5 5 70 7 0.217526213629803 0.846476037381964 189.87156248736 304.939094215027 0.534969826630471 0.693846312143837 0.669285935766968 0.0309038820149781 0.134349317464628 1.18152555928609 0.129504268815747
"46" 5 6 70 7 0.162258125549303 0.894845519783279 146.868371494868 305.13326575209 0.573122100067188 0.523209115948366 0.94511649045838 0.040375428598468 0.299418634896168 0.545961551507747 0.131452770433872
"47" 5 7 70 7 0.211800905694167 0.69648253237779 266.115842635795 381.351885672438 0.433418195442475 0.964169615813934 0.325722106488672 0.00913072198615793 0.0404583496154583 1.55843828546329 0.0720224748214457
"48" 5 8 70 7 0.230521859520971 0.701234281912048 258.797864215866 384.543589546916 0.437167684248153 0.972484554490542 0.274683821662561 0.00801890669755378 0.0349186014891109 1.65067634655348 0.0639769315713073
"49" 5 9 70 7 0.24929196949579 0.692894083820645 237.425846336912 335.937374640148 0.48458436942358 0.858237254215966 0.36167135116914 0.0129508508581718 0.0494973440232398 1.63826761390808 0.0930103215924403
"50" 5 10 70 7 0.239138578347538 0.690398615420507 233.357034809454 340.391496908374 0.479555431536472 0.846508622834141 0.384990462732615 0.0133531979842372 0.0550185207782422 1.57281263395445 0.0955718918966374
"51" 6 1 70 7 0.193029718497184 0.683730301844371 226.406897210935 350.185420787294 0.470644026481149 0.898399854217215 0.611710592521414 0.0164480826431274 0.0850537787342845 1.27675355887807 0.116002900406325
"52" 6 2 70 7 0.159248838842458 0.716388968045141 244.853739598618 377.345394748519 0.445330864008925 0.884417416181781 0.975827375580987 0.0230857649883667 0.152075654745019 1.0001051098079 0.136077842345408
"53" 6 3 70 7 0.147470435903654 0.675388737246212 255.713736641261 380.51041935448 0.422733048673588 0.966728646801793 0.993122198082985 0.0209121335640761 0.139095197305354 1.06825987874 0.130535019098871
"54" 6 4 70 7 0.143110970360578 0.76720192492268 183.276650471044 313.726633509344 0.508558179021927 0.709906843011374 1.34007837741983 0.0383879012212624 0.323274148581385 0.67820701571316 0.156300527747807
"55" 6 5 70 7 0.13028503938305 0.595111998094536 126.953954117318 293.02226553326 0.55054691189201 0.663916195617868 1.47707844239842 0.0371921448104157 0.352839430045769 0.635535789505042 0.162459017056568
"56" 6 6 70 7 0.0983945960887813 0.76393926140835 198.272620588985 317.504501013716 0.504090770279612 0.713221952348685 1.72272921653175 0.0318326105893431 0.394755170255072 0.48135785374171 0.145552806352071
"57" 6 7 70 7 0.222378399002852 0.752317227077673 247.479338135541 374.772825197477 0.440071765117671 0.919856272368989 0.33753184634031 0.00943693636938317 0.0418447938628461 1.57858466049556 0.0760830951676674
"58" 6 8 70 7 0.204109875202283 0.752285142104968 255.445047406947 378.612782441806 0.445578546698506 0.910263278292612 0.349634400104174 0.00957523534290864 0.0465589151983758 1.30421250866444 0.0750606144816651
"59" 6 9 70 7 0.238541534515702 0.726813614586106 215.982778147207 339.248714947114 0.475221374392346 0.866268432919545 0.510156466666633 0.0187267206932886 0.0746380257865888 1.60868484190664 0.12208777973306
"60" 6 10 70 7 0.210350348598556 0.708283468912861 237.700180279129 361.560144130777 0.461249294595346 0.920432132947199 0.563889082430257 0.0168427524219872 0.077412578140956 1.43756012360982 0.11733227405431
"61" 7 1 70 7 0.138969585129012 0.630594259027843 249.121035799722 334.682307283749 0.489169994785536 0.820516108615267 1.02891608779337 0.0198603649843823 0.161258941644225 0.850648245574733 0.120835214223481
"62" 7 2 70 7 0.125632281855123 0.628604778174022 266.469761052517 346.898056960571 0.482388882980609 0.831194894264683 1.00361618208042 0.0183327355736124 0.156878523113654 0.772558451396195 0.115140188874371
"63" 7 3 70 7 0.119271800813565 0.514508975669823 247.625446976601 351.818478402656 0.466529768923947 0.851020278985681 1.26991109600918 0.0187714830749978 0.174694095360057 0.84971024230698 0.127829136913706
"64" 7 4 70 7 0.110171450226868 0.625721687229801 265.658176530602 349.059418695417 0.484403638842535 0.830855184586369 1.10426169495169 0.0171533848868318 0.166765864264296 0.698171379803729 0.108787546496605
"65" 7 5 70 7 0.147110953083417 0.670274243637522 201.985323620466 298.329148470245 0.544894293740855 0.741640821384734 1.16643419534798 0.029640377007717 0.21738083078671 0.797925806071368 0.139403795145961
"66" 7 6 70 7 0.140076417108024 0.668695054240977 223.621847935273 324.956550573404 0.510549945138572 0.762145015736629 1.13278750723114 0.0270914311066601 0.204356398012249 0.7873152176564 0.133448039231444
"67" 7 7 70 7 0.237640453990245 0.596661816756454 153.416025031677 273.152015231094 0.593681960202378 0.682575618303127 0.609555604146554 0.0277570011875461 0.113468407821123 1.24110794621215 0.132088171601663
"68" 7 8 70 7 0.260512659421007 0.823468255533531 173.011506562304 272.788546067002 0.590281987666764 0.632720986505116 0.479339353284721 0.02673431883613 0.101798513377758 1.21985671584102 0.121690377241339
"69" 7 9 70 7 0.178209347193725 0.519778974941648 192.771508490871 319.02316773001 0.52075543249156 0.780912789667123 0.938052172371201 0.0245448689306169 0.1371313896049 1.17129202601403 0.143987269822523
"70" 7 10 70 7 0.184194472891125 0.658061223402389 214.461021012411 314.113609523472 0.518504005591083 0.794374715231281 0.823324566082284 0.0252285808647162 0.135761631280567 1.12741150573029 0.135605675445144
"71" 8 1 66 6 0.186439938279614 0.685593702593593 271.487264673504 393.943534509027 0.426309029715918 0.98142777320069 0.472275042521656 0.0091814830426088 0.0586791540789026 1.33614618053551 0.0733372010427735
"72" 8 2 66 6 0.175697662600513 0.666861422292789 267.601199502903 378.946772271545 0.440150524710002 0.944722095971443 0.38786332144235 0.00843806912822663 0.0488823210278314 1.26321653115175 0.0676476781160502
"73" 8 3 66 6 0.184430988228625 0.535736190172763 257.982336371297 372.339578879555 0.443690389537745 0.928507511714629 0.426372956842582 0.0091718020384846 0.0490275950658687 1.47225530637706 0.0791795483094961
"74" 8 4 66 6 0.19673490906287 0.690978108937313 255.256852908613 375.419577660581 0.432588701823142 0.971432623414573 0.37391822808752 0.00967113592521907 0.0467235973273416 1.38896286386796 0.0764364960970999
"75" 8 5 66 6 0.135397124096162 0.687144069617749 226.319012454839 333.48077520048 0.478947442568603 0.840506198484053 0.895257373749375 0.0181638501616063 0.142832821693231 0.825709655670055 0.108014831040502
"76" 8 6 66 6 0.182921944245891 0.720042228892634 192.041044026569 304.88626109879 0.517292927464876 0.755682634091575 0.713915359358628 0.0221106517389342 0.121611093383514 1.06693834481408 0.118156265914145
"77" 8 7 66 6 0.225145898956873 0.614305591377059 237.868267964544 359.33328768924 0.463974082042881 0.838380868284026 0.332212488041153 0.011522782846285 0.0497782750369736 1.34326478133581 0.0757256496147278
"78" 8 8 66 6 0.22477847415168 0.734170856456639 240.214385649362 353.144803226316 0.471594678139311 0.86640360332032 0.274226251423234 0.00903126952001537 0.0398851728226205 1.4795587051233 0.0635173923005855
"79" 8 9 66 6 0.211746545149113 0.675780757883972 253.862864994135 359.493661592188 0.453718031595967 0.940823215510472 0.361932445597092 0.0100203945277184 0.0471041329433468 1.49540522241852 0.0756631388922306
"80" 8 10 66 6 0.251514666971313 0.548841957408316 248.458679985764 363.567120972501 0.458362594604925 0.90581890606683 0.323474097683291 0.0100902305213415 0.0387056424708864 1.83455497544957 0.0836593053222482
"81" 9 1 77 7 0.117893638670744 0.63472575362307 328.764060995733 430.752631961273 0.394555984876127 1.03829442221651 0.672216366649825 0.00964389175380542 0.0811051677116339 0.960657648535358 0.0789041763054718
"82" 9 2 77 7 0.195354100204282 0.678411720012472 216.856540800377 340.34722522586 0.495622264065702 0.851953413445366 0.615327386752557 0.018727500642725 0.093919700210136 1.28234551093744 0.120979645943877
"83" 9 3 77 7 0.197910257284285 0.676911984871315 223.69509057892 339.684923747686 0.487813234244497 0.882913845561831 0.640331878510768 0.018144002212127 0.0933302855361287 1.32162662937279 0.121974490185963
"84" 9 4 77 7 0.203238509186259 0.540779541038902 196.287194816589 324.327814130146 0.496375247037302 0.833952396157902 0.693217319896978 0.0203950272767164 0.0940054930417349 1.4800423265145 0.136137394786689
"85" 9 5 77 7 0.197187155407726 0.673351421338786 203.540780111716 295.320397351352 0.522360705577424 0.765691564568508 0.802743352143114 0.0265228633381949 0.142117751035867 1.12012947415792 0.134890787987531
"86" 9 6 77 7 0.117441915437486 0.647601716218129 277.543250942209 379.168291670644 0.436847036655513 0.922713158551193 0.979177995795029 0.0156338990615614 0.135388461623076 0.826977917289539 0.10858314234989
"87" 9 7 77 7 0.212875883052598 0.677913800955087 267.169073663655 377.022305993269 0.456214649267651 0.929986776966127 0.246810013658356 0.00697581197800361 0.0307439738042634 1.47813517427679 0.0557887921554159
"88" 9 8 77 7 0.236589503871972 0.685180316468888 278.18186956992 385.215095121906 0.44003497281446 0.944191740010144 0.18251957240981 0.00566614212533885 0.0229590090393574 1.76829974326642 0.044649542774075
"89" 9 9 77 7 0.18428204570265 0.514366574839152 198.760005380147 323.342872672993 0.49967511224046 0.809634403044605 0.843950238656338 0.0220934283078613 0.122269899008432 1.2519839839411 0.135584363770418
"90" 9 10 77 7 0.232293529456194 0.680578551691698 202.576965996477 311.985288079333 0.523785798024955 0.809569776422599 0.592394425082237 0.0232025306401991 0.100464091057455 1.41401563656537 0.125846258893233
"91" 10 1 78 7 0.113702407193526 0.760976462214985 186.855291184322 281.433961675123 0.575159912777042 0.670296940361279 0.994252368300965 0.0229094935736314 0.222405543407452 0.520127170467879 0.101719822484475
"92" 10 2 78 7 0.0955381261864534 0.703072309047159 206.584790003055 293.05620959261 0.570246661355611 0.708748230689934 1.13831310625861 0.0185748460962518 0.25611417456976 0.396416334004761 0.0992783936918815
"93" 10 3 78 7 0.043376479956424 0.695065539466854 251.292343201581 344.494958200322 0.50345810215243 0.785312881159145 1.74702600950553 0.0115815927571725 0.300324847615847 0.257822345086915 0.067484499467132
"94" 10 4 78 7 0.0598416467222313 0.54301850829854 234.035657874614 332.532447589193 0.494580668138767 0.765260194382531 1.25236857444179 0.0105588178149748 0.20974029038109 0.335915747062195 0.0694562751544723
"95" 10 5 78 7 0.0343834626658244 0.667247307804726 292.59593376018 389.526917095307 0.46468045151111 0.854171998587807 1.6506114343458 0.00815504972195351 0.258759398819876 0.215237395966588 0.0512798788844358
"96" 10 6 78 7 0.0328107121995218 0.678528282344471 272.801249624264 367.879056272482 0.473020692560364 0.858965180391423 1.99241680532076 0.00883197251235932 0.315988645094499 0.194072819670567 0.0556467006382785
"97" 10 7 78 7 0.166218652806375 1.04665449939772 196.066925237321 312.327354449069 0.548730303110981 0.492645054938523 0.616494050150504 0.0338469990828298 0.196311256370473 0.578716939797852 0.0985697705528235
"98" 10 8 78 7 0.168445002372588 0.937533576418168 184.985639350765 302.772137612943 0.548553606042092 0.547026819259278 0.682179937364473 0.0336553702292627 0.19513276441305 0.635785444515609 0.107253864554314
"99" 10 9 78 7 0.0695887802322113 0.667985481151922 237.337620805037 323.830670377598 0.526125565860168 0.762526277054946 1.2576019380935 0.0143546573338735 0.243784886988967 0.357709408494326 0.0811947869562271
"100" 10 10 78 7 0.0755757541871911 0.549562303107979 208.178623243372 300.181298319653 0.520071567731713 0.739767175676473 1.34782498762036 0.0157418328080499 0.232648481975864 0.421763795650429 0.0920668466912088
"101" 11 1 71 7 0.199584121051555 0.696828538103914 210.565654437494 307.016082582943 0.539152094968576 0.763320521336251 0.517946081788481 0.0176352354980626 0.0836201496468714 1.17277004755641 0.104804044631871
"102" 11 2 71 7 0.189820299112447 0.904691069701147 153.763932466529 274.869522034129 0.599616760964642 0.494142875740844 0.866093160539263 0.0516640136371158 0.308342447551733 0.641619565470698 0.138868657769231
"103" 11 3 71 7 0.200314937757384 0.782021620490715 190.02240023395 300.66561087951 0.558288225231337 0.680181378064033 0.804323501156925 0.0322511552355625 0.160945595823004 0.990139662213776 0.13308458989045
"104" 11 4 71 7 0.183760126247598 0.719875137379844 212.708374377858 316.882882822871 0.531914135968739 0.741420089427121 0.612806783341096 0.0200445944341652 0.108596589462507 1.03855290217056 0.111173998850599
"105" 11 5 71 7 0.196438070094038 0.981739916317806 145.424588523538 266.561277622568 0.623791299717078 0.435673714100946 0.824708977602325 0.0584150490653317 0.338007605688337 0.581974376937072 0.13910367805268
"106" 11 6 71 7 0.202901384003576 0.7590276866466 103.926169393833 256.740021768593 0.660376465086469 0.440965914500585 0.858655847068687 0.0609645375995179 0.345210858561151 0.620179946154477 0.150047069384366
"107" 11 7 71 7 0.223982916927991 0.717038318046803 213.166107910863 318.103096697125 0.532883301315341 0.759735582288037 0.324060304972048 0.0115905005681542 0.0498776091213239 1.29572563924261 0.0742731754810865
"108" 11 8 71 7 0.234395353317891 0.753660361866549 219.411991188269 321.614401910624 0.523831452005289 0.791863230517376 0.278399632531518 0.0106146497832671 0.0423585180722391 1.44957533075853 0.0693894648074426
"109" 11 9 71 7 0.257235862978592 0.561049122765912 202.167489243073 311.446139715992 0.525455282203893 0.787226255007362 0.45076796891787 0.0168955639920033 0.0639594172203376 1.77224213805954 0.118116653573429
"110" 11 10 71 7 0.249518199587573 0.716551516245298 204.27688203848 309.337817034208 0.548256769362627 0.729565661866982 0.442594182992477 0.0188643731630017 0.0739472311500776 1.40737494701649 0.110186346064914
"111" 12 1 71 7 0.156939808804038 0.663709113720959 258.220082094167 362.853020721459 0.442965847703792 0.894024343074214 0.995321825235286 0.0202084737718952 0.147964732418207 1.0117428334423 0.12733196357961
"112" 12 2 71 7 0.154506642706933 0.695186419148728 228.020539343995 347.49495447571 0.468568911539444 0.873100759164726 0.920303058237024 0.0214670285781816 0.133562951586619 0.994230117802327 0.131984636834853
"113" 12 3 71 7 0.126195182192305 0.677231418700909 240.834479341603 348.075931626676 0.464555402284034 0.861834818771283 1.27827777114553 0.0229142000843159 0.202217078232506 0.74934224788045 0.143323164304937
"114" 12 4 71 7 0.157346349771522 0.68752265422438 222.101466298006 337.199858145577 0.468132055659101 0.857231413402696 1.11943416358007 0.0245413072735198 0.184579642909572 0.908484861177903 0.14322177963765
"115" 12 5 71 7 0.181935815781828 0.785848282178543 149.006731098521 275.844533372857 0.54667869231204 0.624403038096609 0.941656504935361 0.0344968660928655 0.215848645468919 0.787850767848791 0.144604888881223
"116" 12 6 71 7 0.154044146130357 0.767126624834415 158.658175207797 274.025861326696 0.555413469419979 0.659471450985165 1.1945319324582 0.0354602022612653 0.282360427741239 0.674535243573945 0.152807037411907
"117" 12 7 71 7 0.200810762277537 0.723687922063301 223.963980246237 349.646651114255 0.467513494718957 0.853660930622847 0.463082096888322 0.0154567337378953 0.0780538313589052 1.28743436775273 0.0918517951574033
"118" 12 8 71 7 0.189562430976317 0.782370516473995 191.787044023158 333.920852993744 0.464132292451139 0.839709136561881 0.568287350667708 0.0200036418601922 0.0999980827748338 1.15849455882245 0.107107801863797
"119" 12 9 71 7 0.173540706222599 0.672381044281815 233.768485062875 347.360597696471 0.45790903986426 0.904493123410714 0.816536896822292 0.0196069518653912 0.116800198477099 1.13540084600791 0.12957324504384
"120" 12 10 71 7 0.165566881235027 0.525897242932367 225.698596879158 364.562236461913 0.431995422738489 0.936506329351098 0.870892029370357 0.0168633602195354 0.109641387387459 1.25213278495713 0.127763628054632
"121" 13 1 79 7 0.149024719343776 0.679256030577662 289.487973377947 416.652516807041 0.388406076956004 1.0738775098971 0.814010622028502 0.0148381515673827 0.0981807449794961 1.21022151106543 0.120471368577287
"122" 13 2 79 7 0.158510821375864 0.693965137120437 224.609431058736 359.590434178488 0.439791905871548 0.901300164780715 1.15877640388978 0.0267487434951885 0.175495100719539 1.04776700305642 0.150407572378935
"123" 13 3 79 7 0.156353298990275 0.519553239401394 202.336244289157 352.388957931434 0.430379116517372 0.91856860307038 1.22204381109282 0.0241037330865135 0.159940860290959 1.16080692051656 0.156600533539382
"124" 13 4 79 7 0.158187840958494 0.693143182738772 241.940615096352 370.095395339495 0.426564320166628 0.965361994310106 1.03265536257316 0.0229728499502113 0.144932729465274 1.13236082679898 0.138129057326895
"125" 13 5 79 7 0.188608817225367 0.767447266824963 165.539655632813 304.675205974571 0.51140875863192 0.687115904365242 1.03353624068257 0.0406485894333937 0.236200832633204 0.911568203021458 0.162280392874912
"126" 13 6 79 7 0.158261060345838 0.569246918697546 152.119410492686 327.042139391556 0.475707159274897 0.8067963608256 1.11740434174281 0.030024037201045 0.201553608590581 0.996979835843369 0.151710650154653
"127" 13 7 79 7 0.210290442047534 0.779795453064752 236.620270739721 375.121641995236 0.434220921572408 0.814434539020357 0.687981715982007 0.0242350604789841 0.130232599840953 1.13869578765368 0.119087209716857
"128" 13 8 79 7 0.212755267431471 0.651739262714337 240.692429613847 398.875616913607 0.405333321865616 0.877952134311191 0.398729180549158 0.0123812253859154 0.0540900618950481 1.58855804403752 0.086588718710517
"129" 13 9 79 7 0.140613745112981 0.661986282839878 250.583342787851 357.831427603607 0.444410082870512 0.920925330105445 1.13971626058603 0.020901653548985 0.169952428219081 0.922993884639619 0.13802596717861
"130" 13 10 79 7 0.170338557877571 0.534055774353623 203.195066420943 368.042372434086 0.42151781283229 0.984500144065794 0.96222515084438 0.0192296235879882 0.113573120411052 1.40344329814749 0.143395382602989
"131" 14 1 74 7 0.095572263081702 0.635664782641594 293.052230140404 391.035899663763 0.442767863125025 0.908187566821449 0.867885541934781 0.0108645342954978 0.120285737541351 0.670873684009398 0.0778305340974169
"132" 14 2 74 7 0.108360096058416 0.655190641974373 253.634205792197 340.091133961696 0.488115046544739 0.828213868326503 0.961890926190406 0.0155906358549591 0.14298030028324 0.701907891292342 0.103329415399631
"133" 14 3 74 7 0.13348248699056 0.66091448335065 231.479745119222 322.901795642539 0.508098075885185 0.819745856269999 0.967433781830672 0.0210287007806474 0.155236361251529 0.846439011812381 0.121156229749049
"134" 14 4 74 7 0.129660583443124 0.651443037422868 237.536632916193 327.661462612208 0.507279296450304 0.816898945191971 0.791014813014879 0.0150540580785751 0.112607185046628 0.823725501331261 0.0993333705179153
"135" 14 5 74 7 0.122510375955249 0.683602252708403 220.54129421958 323.485411787465 0.526670247564087 0.758529540091863 1.29731146081104 0.0276611695348234 0.233619688185078 0.665545410425461 0.130947710344956
"136" 14 6 74 7 0.155642835139388 0.55253495735192 227.102008139403 342.268582593531 0.472111040244817 0.876136514909188 0.869738076938882 0.0168893504872814 0.118374167573986 1.08361510416161 0.122866793301635
"137" 14 7 74 7 0.178947731751142 0.700296606499713 179.180141890237 281.392749233233 0.583945357263438 0.661191756090812 0.782042389926152 0.0263581385762658 0.162246286891454 0.838972224102265 0.124744287681559
"138" 14 8 74 7 0.182071949808292 0.72282711836462 168.947643131093 264.939719059073 0.599943176902903 0.630770019312787 0.958175424394384 0.0363633377288775 0.218347486615116 0.807877246560337 0.141801829185134
"139" 14 9 74 7 0.182360312939948 0.665266516876334 233.874986228456 330.475393086221 0.499627326604917 0.824410610594868 0.496207218266086 0.0135963533100087 0.0729995422129402 1.18359919435051 0.0926905063114042
"140" 14 10 74 7 0.169610045461387 0.673316579027747 219.471906384236 313.178414586235 0.523700499492325 0.788109215580912 0.655757306834354 0.0175444718102454 0.102621033149327 1.0381417761311 0.10881558243727
"141" 15 1 67 6 0.188163949649729 0.655679322737016 249.058547917604 345.30726471682 0.491015879674169 0.826771407605426 0.540056234448218 0.0145452737994279 0.079840388423331 1.18153573392524 0.096460696000507
"142" 15 2 67 6 0.155205375686256 0.632927721927465 278.787162454481 365.809248840663 0.466162173879734 0.881434599457938 0.535890430470778 0.0110798896819248 0.0752455906775762 1.08141887376343 0.0795124226638562
"143" 15 3 67 6 0.159841046005921 0.658965176312811 255.285441158278 359.904901841773 0.485598454142481 0.873353015314076 0.462598410209793 0.0102433139259377 0.0631978109643051 1.0547413444848 0.0774463681000011
"144" 15 4 67 6 0.181250304823532 0.653419321717025 251.20354006038 358.150106390949 0.488268907754689 0.855709182455559 0.361815459300573 0.00934388125901915 0.0505331692082437 1.19739310456008 0.0673675355304472
"145" 15 5 67 6 0.179261646468052 0.722220527378992 217.039140711268 322.946114235492 0.518626747296309 0.76835634896777 0.711938614402486 0.0224968430483008 0.127266695285265 1.0233183117826 0.116601292187641
"146" 15 6 67 6 0.139415137888663 0.779645574923899 165.528856132164 264.024381269885 0.60078462122842 0.578476733704851 1.11494873472264 0.0358181118475495 0.294200166540752 0.544549565623034 0.133032052550423
"147" 15 7 67 6 0.243743418472447 0.666654149277803 246.891801325877 351.898894930152 0.500646598394576 0.835700660683027 0.201271226340093 0.00642949305667573 0.0270587323267547 1.54820424940471 0.0471456347570227
"148" 15 8 67 6 0.222452940982733 0.6535167858842 240.638426752292 333.373749776032 0.515436236186739 0.823800412412949 0.214452255408284 0.00731670698498656 0.0321073758486202 1.39711930443071 0.0473610232573615
"149" 15 9 67 6 0.197311770375775 0.642621042947216 258.271726082856 351.816504198869 0.493025055830165 0.852543123851143 0.363891969463183 0.0105669980223833 0.0533094849443193 1.29995527982838 0.0717482632395978
"150" 15 10 67 6 0.18953105235947 0.632951070997021 251.914417766917 346.112577786278 0.492100939527416 0.839100134220933 0.431857146081754 0.0120862555603426 0.063457291237049 1.19830763553253 0.0817047294740881
"151" 16 1 71 7 0.170448943191597 0.661767417281404 307.619450814067 424.937565327927 0.397860453734464 1.05437889146958 0.494518666563414 0.00998704431544386 0.0573530049475227 1.38452164974225 0.0859988753948311
"152" 16 2 71 7 0.162101010940623 0.519503428040897 241.477020413317 377.018353898362 0.430015607241388 0.969240008926658 0.928637703514491 0.0182955195397977 0.111503889287377 1.30804298465298 0.136574385868666
"153" 16 3 71 7 0.212803351757074 0.548908511332269 272.353239282967 406.679285692326 0.40327848297478 1.0574731240269 0.47589972366884 0.0113036181222031 0.0537553090042088 1.82852670259462 0.101009781737788
"154" 16 4 71 7 0.175661683099379 0.656071751681373 249.411085853987 377.822134847433 0.442945168472847 0.9236927221925 0.831631791234451 0.0201293312097072 0.112304852685004 1.28870819473985 0.131738045301927
"155" 16 5 71 7 0.180746577564998 0.70395072937955 239.392149476158 369.592812451126 0.442263717480213 0.933775172818047 0.770353733262364 0.0203664245921718 0.110915799960058 1.26520763695138 0.132566715352523
"156" 16 6 71 7 0.163534762799348 0.670342637582733 244.899781396939 354.818278686048 0.456047312422518 0.903683671926969 0.769759461042861 0.0193515525023695 0.112690917770429 1.12841575455672 0.121964988116759
"157" 16 7 71 7 0.162781036794848 0.537757220338546 355.119484290786 461.782157264869 0.362440812247397 1.1249578609185 0.42179033097228 0.00710740572028392 0.0431182112707076 1.55842128592077 0.0686937682057588
"158" 16 8 71 7 0.19119829539453 0.651474810040079 320.773280781819 424.867578369962 0.393383099593513 1.06108159768548 0.290811394478583 0.00656709010504746 0.0341326042052344 1.57200843748676 0.0555612967698531
"159" 16 9 71 7 0.179427602319647 0.661401877226027 275.910353108241 386.499993923728 0.427458020831889 0.986208001638909 0.655176480807315 0.0154396941676953 0.0842559663731747 1.34878115289826 0.117531707198638
"160" 16 10 71 7 0.188811372738725 0.667642832552123 301.474718768963 422.109519144194 0.399237974885245 1.06340294827839 0.512528723634308 0.0119326981336292 0.0617516523958503 1.54613786928577 0.0977443233258372
"161" 17 1 69 6 0.150052744634673 0.503874939681716 306.519383320345 436.385573535658 0.366626742988837 1.07565627766862 1.24045895788449 0.0164522417423044 0.139529326408255 1.30701826444757 0.144203840862176
"162" 17 2 69 6 0.186153535771567 0.645650699904975 265.821847924881 392.634755816376 0.437406017557081 0.941453317509369 0.924153397640177 0.023245372511946 0.131615670252562 1.33992285574818 0.149882569040552
"163" 17 3 69 6 0.18435767240275 0.656820210475859 247.823370575065 370.351769927275 0.433251731015601 0.926343743985908 0.966817431386974 0.0221487951953066 0.136481544056518 1.22698233351 0.143789120247362
"164" 17 4 69 6 0.188976883321873 0.741170222156205 185.875152121035 335.266085230335 0.471937387936898 0.796025812495557 1.05491223749519 0.0375188796754774 0.194955027715622 1.04821994531458 0.158613339172871
"165" 17 5 69 6 0.205765825215239 0.790311153059541 187.956638211177 327.338784322408 0.479609417468229 0.742772867087385 0.908797885995361 0.0366717400859796 0.181746223576137 1.07730984408454 0.148679066517977
"166" 17 6 69 6 0.210268215859218 0.768701682637327 196.941571322307 339.814728387266 0.47095413095591 0.764739641726197 0.872366178497216 0.034593874837432 0.166513488402097 1.12989126465873 0.14997415660705
"167" 17 7 69 6 0.227031895418457 0.693624265700757 247.045331194693 385.134897456235 0.431814632610653 0.945798877692783 0.465729258198848 0.0148012913115112 0.0685038023293364 1.70752759495136 0.095629656733793
"168" 17 8 69 6 0.245301831861094 0.753704537828588 234.618874474258 387.698462599866 0.432211477602137 0.921963304566193 0.456755869988895 0.0180957035572374 0.0718400470598406 1.65125802654569 0.111975939244422
"169" 17 9 69 6 0.216836746618962 0.6788089262467 232.022288678825 365.266835725114 0.440431800037406 0.947454886205503 0.727551442313381 0.0217810234116837 0.101088744089134 1.53091523292829 0.142190122527814
"170" 17 10 69 6 0.208331515449893 0.669843722765925 264.481456966026 387.772076022872 0.416930917865107 0.994925236257256 0.659881623615037 0.0175461694999365 0.0847046189503706 1.57353755999301 0.131630341692106
"171" 18 1 75 7 0.144067044605451 0.655313208723099 246.602661199964 349.580185035548 0.475428472211171 0.852952336802529 1.21107880017261 0.024017123654882 0.188651908955552 0.885750321629254 0.134849202702304
"172" 18 2 75 7 0.160629014776947 0.645943090785133 234.537217744556 340.798026155773 0.484943281554252 0.832682461961603 0.999762213207871 0.0247451699855275 0.157321734393477 1.02165810391314 0.137775961511428
"173" 18 3 75 7 0.150701313776333 0.646820579852119 222.254574457542 316.767552630765 0.515773892111188 0.788836943015808 1.23647349311885 0.0285291791138223 0.214157939553779 0.878241513946615 0.146652941367607
"174" 18 4 75 7 0.151770050497041 0.653554558651968 239.201149957726 337.293446603741 0.496881101602569 0.816499246991069 1.00948905366079 0.0241013585615868 0.160139515219066 0.942562914138113 0.13209518548019
"175" 18 5 75 7 0.143338665153306 0.688245972226464 188.527853558478 287.141661346379 0.552178366910447 0.688117294586888 1.39024864315803 0.0368866056227403 0.310675490593654 0.701222506203592 0.156226112336963
"176" 18 6 75 7 0.111776912149869 0.641824096771458 241.955306046166 331.819051204916 0.491565573629653 0.813872986924618 1.59063759253492 0.025638569939532 0.273946706756369 0.669753686617897 0.137984128082165
"177" 18 7 75 7 0.216378095968565 0.61120950380825 234.152023603546 349.011739810914 0.478409691796315 0.812084830669209 0.374770167567983 0.0120912286726231 0.0521962312259756 1.46858964774402 0.0835582059810713
"178" 18 8 75 7 0.216154069701275 0.585229551116479 241.04700420696 365.144080660536 0.47332508435364 0.878429785625574 0.29798527542486 0.0087800374793873 0.038508675149253 1.59702532397373 0.0671822654797732
"179" 18 9 75 7 0.189111175585011 0.520963127280117 184.294005305235 312.080240796275 0.528027651391982 0.778451565868242 1.00716437208932 0.028668800100514 0.156630239150755 1.18641007245878 0.158003643675121
"180" 18 10 75 7 0.112006825907365 0.631917369090519 271.972304574703 358.471830382045 0.471196865199427 0.865274158650697 1.53543047202043 0.020860070269041 0.248395968554315 0.682064982784235 0.133893250182983
"181" 19 1 67 6 0.194644010845407 0.648949127114486 329.414983902974 469.403246283383 0.350268501757366 1.23678377425652 0.575064437587998 0.0118128986275596 0.0581210454920594 1.86285187329659 0.114530245102776
"182" 19 2 67 6 0.2082681396838 0.534886815957387 293.14269995223 460.084902404157 0.349984732221849 1.21709919248787 0.544304359431812 0.0111710541330163 0.05198201165479 2.15489562297511 0.113428383746227
"183" 19 3 67 6 0.216710110956765 0.675294430123181 261.94398238465 408.602220084582 0.393138682493284 1.09577139379642 0.66934090144476 0.0179994666143103 0.0823702696314965 1.78343858724559 0.137635154046875
"184" 19 4 67 6 0.209990042494384 0.539148487776076 300.680944017185 462.726130081119 0.344890657873431 1.22157519921081 0.528430029050762 0.0107742130899989 0.0502963625874297 2.1284288467195 0.112195822837215
"185" 19 5 67 6 0.222958928688649 0.705561022447791 230.860685817298 383.024322756899 0.422152915082303 0.963044791364078 0.61022033588997 0.0197781314941707 0.088463241826438 1.57436497334775 0.121983849169175
"186" 19 6 67 6 0.225070820710545 0.708388194675206 227.528505101699 377.896431907879 0.418096936328918 0.986900964682841 0.579791054018222 0.0182892884458531 0.0796819554446146 1.65093759384226 0.123771578345098
"187" 19 7 67 6 0.194210262002594 0.688641339356032 314.611558991424 452.980471975633 0.361337766166227 1.16747431366542 0.473226369364683 0.0106545181430663 0.0523070376321595 1.81606522478808 0.0957831873928065
"188" 19 8 67 6 0.229466609294503 0.686958397656365 353.413947827577 488.874581844554 0.343477069002798 1.22980621962956 0.28447489181222 0.00735379108529287 0.0290432787650306 2.25796366546223 0.0723743341095453
"189" 19 9 67 6 0.250023664434848 0.67883113991418 300.562848952293 439.215764887244 0.369874825484967 1.16099596247733 0.435658751522561 0.0121148931175559 0.0478429229605115 2.29655793480088 0.111800317016397
"190" 19 10 67 6 0.221627463976466 0.674459354327924 313.148706319414 451.772000412763 0.364099149645618 1.17031254794287 0.429761825832566 0.0106193403044338 0.0460731725612759 2.0652695609874 0.0971704473987168
"191" 20 1 77 7 0.248998556529238 0.814718633892892 144.68180615336 269.553595050497 0.590908333220783 0.5105682739709 0.674154221393429 0.0447886440032714 0.199596827897033 0.917991615442243 0.144045608198993
"192" 20 2 77 7 0.232774900710885 0.722834296209907 198.939748996225 339.852105020185 0.483066848179244 0.864291539277703 0.590339542587256 0.0226834566567936 0.0934322599038007 1.49414123224111 0.132556757541099
"193" 20 3 77 7 0.242787256481067 0.733515460012377 196.92005896045 337.114635303004 0.476504239787414 0.838732339062416 0.633024877590805 0.025380713911833 0.10568197549286 1.48214198457985 0.140738016676271
"194" 20 4 77 7 0.268088093726409 0.745336385632577 196.600887444296 331.569868998688 0.498517897969124 0.827460523231847 0.561189408455976 0.0263037677113093 0.0963245897852129 1.60325402805403 0.138265229868095
"195" 20 5 77 7 0.261529957413962 0.769856593070492 126.020168382218 306.138247982949 0.539593054125241 0.477429457824826 0.664400010938133 0.0644982226754179 0.253893579097758 0.881527777688708 0.149440223790058
"196" 20 6 77 7 0.226423213163515 1.00719404818307 163.079252128709 316.734920660667 0.524926622701986 0.443011044165501 0.752053623706766 0.0603485234431454 0.295140069287527 0.696860409222544 0.145229191514973
"197" 20 7 77 7 0.283288157638786 0.842258085010006 211.56074000355 333.280649816147 0.499687332652648 0.792877619964005 0.318730624669054 0.0157278463730844 0.0532513188017508 1.63883437207478 0.0985833123676638
"198" 20 8 77 7 0.274433612606639 1.16583009312652 213.104933386205 346.043061469689 0.48859470440273 0.421894322041193 0.454089161570858 0.045621335945088 0.179464891427568 0.87424010734127 0.114468007159095
"199" 20 9 77 7 0.281859281994385 0.732060600969267 193.924583446254 331.885509519126 0.513401452411987 0.771424944304747 0.524340031066404 0.0250079043812526 0.0878016355690378 1.55073266540512 0.135994869317357
"200" 20 10 77 7 0.25081797835611 0.78963114327639 194.287554695766 340.770958718291 0.486393001420854 0.77484261650231 0.596397571832304 0.0281191578201416 0.108828972464641 1.40435626662662 0.134038066517171
"201" 21 1 20 2 0.294960515600836 0.699370723411844 174.752429061769 259.531197127445 0.632254100653736 0.671352998047115 0.249641639886517 0.013770237901083 0.0462802739241535 1.49842869001013 0.0749051465368501
"202" 21 2 20 2 0.30885491007887 0.701388343871235 179.438901146441 256.903985426323 0.636928260549419 0.642248696249549 0.204493227087285 0.0105065880089219 0.0337323767406661 1.52083313828775 0.0626383503426929
"203" 21 3 20 2 0.28557864812954 0.69664505125973 185.323899141309 277.508331780315 0.609088510446591 0.690210281770778 0.218667615489288 0.011179914739206 0.0386699918327836 1.45779332791178 0.0640538999681231
"204" 21 4 20 2 0.264111195685296 0.671640222004709 200.308301630592 280.28186474529 0.603193641880494 0.673408585715862 0.197560198718368 0.00944950426073004 0.0324274088581842 1.3620347713097 0.0570158653641936
"205" 21 5 20 2 0.308285077136493 0.847189935153566 170.114460070409 285.623194571359 0.627226532717168 0.567014914536196 0.402948039022458 0.0313140473826298 0.0993255039620737 1.29335464322016 0.125828876712579
"206" 21 6 20 2 0.323226569973558 0.875199465580543 157.674164889129 256.782130939347 0.674225330788642 0.513074127807126 0.412996084210374 0.0395847119843071 0.120301541915745 1.16557864768306 0.126144357448478
"207" 21 7 20 2 0.291678909277868 0.76052140549528 150.72447366956 249.581719481 0.619530660137659 0.648443124998667 0.135126685991902 0.0069948222808136 0.0223283660148343 1.3673088758406 0.0430294968756612
"208" 21 8 20 2 0.309321769370194 0.718152733739171 127.379561082638 222.531384842655 0.764886824377155 0.47714722940069 0.112735707904564 0.0115969752070341 0.0330017193071824 1.15672997200548 0.0404177647111584
"209" 21 9 20 2 0.282327897920277 0.683253894691509 204.780887664078 283.306097660652 0.59771048751594 0.679173278147814 0.24295748277185 0.010747560581122 0.0382784977379962 1.50758869650935 0.0688631484620617
"210" 21 10 20 2 0.303110850079356 0.694184809049047 171.957647786816 253.635808155138 0.652335574311658 0.623737157676407 0.211120607717152 0.0114366306485125 0.0371856427379324 1.45164872834928 0.064143456761588
"211" 22 1 21 2 0.16672043153246 0.750351652383597 212.998122419226 338.190534881245 0.481042994800056 0.870272921228027 0.635608729859913 0.0151158245834032 0.090580139100856 1.11996966135489 0.105217797037003
"212" 22 2 21 2 0.177122316965438 0.698874017473184 206.554203552807 309.354184278856 0.541741511858877 0.763431563944609 0.726675794371235 0.0213668688618818 0.122349808387711 1.02877748829437 0.12055337008369
"213" 22 3 21 2 0.162619104541506 0.746977702240173 191.914827219298 307.533987813064 0.502431667953716 0.828650727519417 0.803448859870395 0.0221594064832247 0.13375993641076 0.974874082923258 0.123028947531117
"214" 22 4 21 2 0.140963819981379 0.672789882317984 216.591495938953 294.61702770149 0.539249918741757 0.772208703730738 0.805671120950557 0.0175572571251951 0.126101547516375 0.865327791180201 0.106367944321466
"215" 22 5 21 2 0.178136491086735 0.804898214591724 160.841394475178 273.512538496796 0.589989558640965 0.595421333453778 0.900127111746587 0.0412352152645297 0.249758651785531 0.740347524841907 0.136944488919272
"216" 22 6 21 2 0.141362840267543 0.740029443545991 182.175202498162 286.277664332722 0.534680076820479 0.7209288839509 0.944873362553497 0.0257549335764196 0.184589390849496 0.747803803013872 0.119695174444859
"217" 22 7 21 2 0.167285730545347 0.594368321788048 208.806616222972 344.024277778368 0.485789716866979 0.82557852680369 0.650463103222153 0.0165730908871943 0.096841893465128 1.07535196182517 0.105541490783955
"218" 22 8 21 2 0.162630232367574 0.718840234378453 226.691969984871 327.791719441692 0.501857759700925 0.807851103591167 0.484713580102833 0.013072237539326 0.0757141361950169 1.01640136528036 0.0836004468107538
"219" 22 9 21 2 0.153006231775423 0.695444753149483 214.859106608093 315.604619969358 0.52271419436449 0.75749489944753 0.761391715348799 0.0204666858031816 0.128279972589356 0.884164620974042 0.117877817363595
"220" 22 10 21 2 0.173801295847311 0.742373236022456 190.003503503304 300.689703817449 0.528875772671891 0.770754901007972 0.758980897015484 0.0218560536765051 0.129258860386717 0.972153759770981 0.124182050980003
"221" 23 1 60 6 0.242508190696153 0.76623639349756 168.393056716631 283.440444096392 0.55906167463856 0.734349801673662 0.574262624116028 0.0243747610292817 0.105790968685092 1.25483970596812 0.130498831923474
"222" 23 2 60 6 0.217575078309963 0.729016547389404 179.668670743032 285.919321005866 0.546815866049208 0.785381336189489 0.620046336384613 0.0236817391613961 0.103986468151504 1.28280377484181 0.128613397276874
"223" 23 3 60 6 0.175048586823828 0.713837532044043 210.905319227224 314.002768431919 0.516372299589718 0.829851903915352 0.669705405176334 0.0181618991457661 0.102599383815959 1.0918575726859 0.113015292462785
"224" 23 4 60 6 0.17086086334577 0.71440035564613 213.110180244009 324.507561230666 0.493916925422147 0.849805947590016 0.660782566405062 0.0179169077311735 0.103677459891149 1.05523809465676 0.11150781734534
"225" 23 5 60 6 0.179024975886125 0.754122013240464 167.844194758854 278.449534959758 0.57272150355998 0.692812272019605 0.888797626763878 0.0309650895923783 0.172241761704423 0.901230965130378 0.132983852053434
"226" 23 6 60 6 0.181817317580234 0.578802599791476 199.495510359896 321.764812594293 0.503117020790448 0.816963080669589 0.701267331787261 0.0183836504602788 0.100293248895807 1.21775510136272 0.11644578594069
"227" 23 7 60 6 0.210286091054753 0.786411179983524 221.141699093727 339.384415181587 0.482321009174152 0.853478261482872 0.353267802516092 0.0119108716474845 0.0526717910911541 1.31536282279852 0.0778814428663105
"228" 23 8 60 6 0.17863088815822 0.955890594485876 195.387656350786 317.106833154124 0.510498245818408 0.659228127446064 0.589720224719189 0.0250055707600475 0.136485607333477 0.861493143693619 0.102718417404887
"229" 23 9 60 6 0.183689374312432 0.727303907895029 197.191574335707 307.07343894587 0.528576673391024 0.786804208832329 0.632883399741426 0.0185499347847825 0.099811317898204 1.0655001255914 0.113188522523222
"230" 23 10 60 6 0.200727938074095 0.555041686777645 201.125969274801 309.977871655821 0.518682900590137 0.808380545899945 0.654168913132073 0.0189969027355449 0.0927900898212298 1.33598130074396 0.128758143199256
"231" 24 1 53 5 0.215073085926055 0.529663432909441 140.580974263218 254.428615049919 0.59253135731198 0.661462548306426 0.82553215006192 0.0302896693102585 0.15052548987253 1.1517127692102 0.154044953559822
"232" 24 2 53 5 0.183100668666109 0.726934649068257 167.35710859735 263.978184749422 0.591115154291822 0.697343508304298 0.864314944003427 0.0298941040446176 0.162881581966319 0.943343799030423 0.137813274142001
"233" 24 3 53 5 0.168126028015968 0.738643508652937 155.912664655923 233.898988247296 0.637082108451129 0.618633402605569 1.12177189851379 0.0371592357963692 0.262611154259705 0.705184927338702 0.153545884422296
"234" 24 4 53 5 0.172891724849012 0.574561744129748 87.634765206483 219.370314691203 0.631023365765522 0.610062568097629 1.18541029065967 0.0383875463251762 0.271368579862873 0.81847400958691 0.167772000171552
"235" 24 5 53 5 0.174048961350581 0.786766207146224 124.425229458651 216.093019428526 0.709162149139618 0.531154615491184 1.00954743914933 0.03935903555312 0.295426075620499 0.535327804070345 0.139947859836731
"236" 24 6 53 5 0.0884263157192303 0.783160932610785 158.958456129488 260.401705472455 0.623263049400905 0.647665344891613 1.23370478523757 0.0244692339576567 0.34064207935771 0.352497759997685 0.113275531927756
"237" 24 7 53 5 0.188883935730778 0.741183844721089 208.842872925917 316.52833359113 0.504009825846674 0.817378263679156 0.391216941069045 0.0118534919222784 0.0614069401708567 1.10944562666098 0.0759807227152657
"238" 24 8 53 5 0.192179751658079 0.736901604339068 188.100661329398 291.715853216872 0.549153204183877 0.7264128288011 0.468819419931437 0.0169516344971142 0.0866738070293803 1.00343448509618 0.0885315298520182
"239" 24 9 53 5 0.195019934108507 0.715162435912525 180.580938721904 272.339229204135 0.574593385941922 0.719116001690411 0.829000701554566 0.0280883806045756 0.152149594745067 1.01440397469916 0.139405717203976
"240" 24 10 53 5 0.243026503979039 0.724432586081089 151.555810508957 247.889304447352 0.631345623266547 0.645970646435298 0.685085894168784 0.033801115577776 0.145190916436629 1.12404717556193 0.142504597284072
"241" 25 1 23 2 0.161037221749478 0.767676762899295 192.471182943612 302.902512953427 0.530200576398201 0.749383873168897 0.710887308622544 0.0225022785092623 0.132542449202412 0.90460884690367 0.117576076978761
"242" 25 2 23 2 0.202305398372357 0.755382562783731 176.257105476977 283.70509486176 0.579979390435776 0.665095030776202 0.734278286186375 0.0309619482872244 0.155394372682285 0.954046248832809 0.132896414073937
"243" 25 3 23 2 0.202498068862681 0.793360662541724 164.45281614821 285.805842755575 0.556717323980801 0.681021401896284 0.789060896532857 0.033683272067475 0.167471310903532 0.947940004723284 0.136741084249299
"244" 25 4 23 2 0.229887402393317 0.818185554401466 150.493130447454 264.786432175082 0.599103092994557 0.625488120564643 0.675735761681847 0.0351899838102018 0.152125720186594 1.01712804309058 0.139750711438718
"245" 25 5 23 2 0.257343547139933 0.991552276285533 152.482036258937 269.745104903192 0.579359804298678 0.486493122748469 0.583181368608878 0.0492989262242878 0.200506574877677 0.87804435914229 0.133839065323037
"246" 25 6 23 2 0.281447235800138 0.846869375042549 160.850944169913 273.660080422397 0.583869161687783 0.665910651695758 0.41948964070367 0.0255940199803765 0.088239791038541 1.3432006876198 0.120909042137264
"247" 25 7 23 2 0.247901273168611 0.815183311311284 142.359404735929 264.025679608192 0.630570354868278 0.587410688302226 0.550300312558126 0.0344197721797978 0.138233802686735 1.02957291888362 0.131303739882794
"248" 25 8 23 2 0.257318614992533 0.841557042601767 148.506077840405 262.099633137238 0.595931934071379 0.62492339785097 0.424988356270222 0.0258938500461401 0.0963810114615293 1.15926057021853 0.113644323212765
"249" 25 9 23 2 0.254705333421554 0.738627933173908 189.079609201558 303.733606655881 0.526068121342661 0.816851922567659 0.308018667754472 0.0124458818550908 0.047961565745025 1.54335159729672 0.0800382053612462
"250" 25 10 23 2 0.24844128632727 0.761948579909101 166.760826927986 279.517296069488 0.584716657264441 0.690499457831438 0.527955852857443 0.0260037229689072 0.102376689603696 1.28228313416442 0.129300032087204
"251" 26 1 20 2 0.270223896066472 0.75642206073564 194.847152523941 313.553581678292 0.530074206725177 0.802773985951178 0.285939287533151 0.0123283902635006 0.0464739451491393 1.65651371296747 0.0798557427302277
"252" 26 2 20 2 0.302235083015764 0.787476605056702 170.532319851431 291.679325061058 0.553095354808501 0.749532240822309 0.345404427197548 0.0187491137069634 0.0599346117017941 1.6612201529409 0.107057333942316
"253" 26 3 20 2 0.2808925935812 0.791688203514027 180.646529656783 301.838047973491 0.533529722132763 0.791201279533887 0.350587412498823 0.0160685810483997 0.0562326520827023 1.68761553470347 0.100155638980878
"254" 26 4 20 2 0.269811701842491 0.612530987220317 223.425299091017 336.313436921389 0.496946177590387 0.805865317793267 0.331327884585287 0.0130236407774937 0.0462273967470301 1.86495321987978 0.0931093070908217
"255" 26 5 20 2 0.263356657757397 0.616651324116825 203.418549552787 327.307922201834 0.504922842873623 0.786071759686142 0.410231970848181 0.0154882971209636 0.0571572367506627 1.697617970016 0.110703355712637
"256" 26 6 20 2 0.299909736477634 0.870589239531621 159.06777481641 282.750090610358 0.565077351414915 0.652310589178748 0.488503073217115 0.0325183768049493 0.107244732217679 1.38595312185193 0.135682899011259
"257" 26 7 20 2 0.294579711074385 0.811552535156902 180.64694649296 297.275180510271 0.537584334656783 0.749811335909696 0.184264946284833 0.00961727823282606 0.0305752562149612 1.65658041411463 0.0584205244402938
"258" 26 8 20 2 0.28332354529335 0.802097062272741 215.77117940722 341.143037386918 0.487039786868691 0.810758727748041 0.163921211966849 0.00697225731881544 0.0244843079261115 1.70981853504379 0.046580966858836
"259" 26 9 20 2 0.319013866395466 0.785350392751016 160.338670414764 270.898504079722 0.573814823557571 0.698998347992827 0.331270511276798 0.0194920614805368 0.0606405163139753 1.67067268456163 0.107629672721068
"260" 26 10 20 2 0.322326529672389 0.776217206734917 166.396145476971 288.552052724526 0.556993801326435 0.756938647871081 0.321414493364883 0.0178928402360782 0.0547307373716622 1.82698328764615 0.104901853309368
"261" 27 1 23 2 0.282370229023297 1.21081166532039 77.6588975755665 217.969371419551 0.72392426820288 0.253681392114859 0.534315561377649 0.0821227680785406 0.333546487291115 0.460431599788505 0.137036310613174
"262" 27 2 23 2 0.255745676265896 1.1227021843495 100.064881308102 236.845577814023 0.672729010949922 0.294151266920588 0.6264703126642 0.0793049560423792 0.348725909098455 0.513425630295657 0.142875799886353
"263" 27 3 23 2 0.250064157896641 1.05934649400431 132.233558608642 273.824272044643 0.592734747308808 0.368071640681466 0.638231838921451 0.0717539489369958 0.325303546128582 0.659594889580095 0.14030435555892
"264" 27 4 23 2 0.250472539399569 1.13251205378586 117.545662210507 266.592570072566 0.62352495269885 0.315524487780409 0.642405380015449 0.0776849168842575 0.350178766479319 0.555488382587861 0.141356425940905
"265" 27 5 23 2 0.218663755267467 1.17585903189053 87.8880166929918 227.233800750199 0.692883985483357 0.292569637292641 0.677686830188966 0.06888582341848 0.349460555739426 0.407834628021113 0.133852620442531
"266" 27 6 23 2 0.211148768093305 1.17417342396656 59.3835271015504 180.468911797677 0.901496899397403 0.268251475667652 0.638810100672355 0.0686773136579588 0.348708037417074 0.378243911959042 0.125051160823099
"267" 27 7 23 2 0.218812562778921 0.857266823124507 243.422355521905 359.28288541898 0.463006222930296 0.844212834689654 0.280630359812177 0.00972974571845763 0.046405302201145 1.20502731931755 0.0604561583819155
"268" 27 8 23 2 0.209414246430799 0.756471330921226 255.714003495188 364.283183757876 0.44829576255303 0.929210121345506 0.195066959089251 0.00557550437718286 0.0263716287173488 1.46370847424545 0.0417676759853322
"269" 27 9 23 2 0.25661249886766 1.03603683960489 147.344460963124 279.013745062105 0.575663851487602 0.413687547965902 0.579631798416806 0.0578001348970184 0.239057884917085 0.762540096709585 0.128628923438278
"270" 27 10 23 2 0.262322735171818 0.871960927637452 169.265222389948 301.249134499566 0.530790305729554 0.682270741173337 0.453285392810304 0.024473314013059 0.0914108407446519 1.2849842466878 0.114958327978485
"271" 28 1 21 2 0.29273230274788 0.812701951146586 138.994427066117 257.823188932999 0.644821917387835 0.52703761059719 0.660027281339043 0.0528360232734723 0.186468225972381 1.06076957642761 0.147730498181635
"272" 28 2 21 2 0.255246538532308 0.733975323225826 148.542953004131 255.82579638781 0.620865738827444 0.647356985572509 0.725411048114358 0.0375744069602752 0.148987471218714 1.22908821130399 0.153561594815351
"273" 28 3 21 2 0.284153668057631 0.843227042043497 143.806616893664 274.068376683199 0.613969401781273 0.538591176558859 0.641505408107768 0.0491060515245341 0.175065408176188 1.06171987035317 0.143737295857527
"274" 28 4 21 2 0.238921436017517 0.759472631836595 156.985696296859 272.967378449562 0.577723492762204 0.684824396462953 0.697499647326573 0.0326388237518634 0.138415339864694 1.19167969965719 0.140406374762751
"275" 28 5 21 2 0.257860116992867 0.842003778181023 128.195113065703 254.43619132811 0.625691900391784 0.527024692084486 0.726922471588419 0.053954723006862 0.212215960830739 0.950327619114402 0.148272123481118
"276" 28 6 21 2 0.25352024008011 1.00703125920923 124.485539525412 258.494389149012 0.655716409148814 0.355228470404066 0.677596246517716 0.0779417790239423 0.356514041570215 0.620314687333359 0.146364912368193
"277" 28 7 21 2 0.250501625145214 0.816454990982812 181.119955339222 312.18801287651 0.507392767678301 0.775630256787528 0.311887136798039 0.0150649917014787 0.0576293636174881 1.45095897796765 0.0822059784364378
"278" 28 8 21 2 0.261546077667215 1.02782354552642 172.539761093238 296.699290144012 0.567218376512848 0.40367749505438 0.547251768537687 0.0598457570368729 0.233421512001294 0.770120025848472 0.133170100453145
"279" 28 9 21 2 0.270518493501246 0.557057004162871 146.624980280794 272.281133723615 0.572855955695759 0.719307693972174 0.58098045883054 0.0264786451170944 0.098762375799854 1.60205299463696 0.138485925648124
"280" 28 10 21 2 0.235466934939107 0.7153508226928 178.352220464824 287.851579827198 0.551250502770534 0.767771230752429 0.618206764209376 0.0244678977492273 0.105153735112905 1.35494435788354 0.134755135484469
"281" 29 1 53 5 0.176002983120616 0.782227494590775 176.788136578187 312.450147170191 0.527679033025441 0.72693747738556 0.604202570682761 0.0217789108071369 0.122752680027695 0.904975909571336 0.102724089793902
"282" 29 2 53 5 0.2477383558307 0.895600296682754 128.071956715233 257.458818021007 0.628832232323494 0.471925970549801 0.639547286168768 0.0545431538132799 0.228703629904217 0.811272184575566 0.134600299604735
"283" 29 3 53 5 0.214165843558028 0.879181470305266 140.780198876699 263.622275763084 0.629241973786867 0.483744497279271 0.734627440531118 0.0533796149980681 0.263971959610139 0.715807917439242 0.133174114136424
"284" 29 4 53 5 0.178607643312965 0.806914200054998 159.076863347887 278.748174507397 0.566600344368726 0.604807561969566 0.947492104091379 0.0429884991431121 0.245259100663507 0.746527794412208 0.137388949215356
"285" 29 5 53 5 0.24338564396671 1.126796977228 126.917893909793 257.577600616417 0.652057431372869 0.321508415682236 0.5439031256452 0.064153731857717 0.298674998333168 0.53595951663701 0.122595095386732
"286" 29 6 53 5 0.240353547586741 1.11898598210594 110.353631953645 235.672156177247 0.69147149206484 0.316944450563825 0.573521530656628 0.0659142738463813 0.303145168510237 0.45586906776601 0.12609740562931
"287" 29 7 53 5 0.275127330357707 0.741624830024131 196.781734594962 304.73321395374 0.526564693839538 0.639792884882483 0.380557990133621 0.0233440336932339 0.0807319813831939 1.31737832519733 0.104823383578362
"288" 29 8 53 5 0.284166153632918 1.23088926351222 150.952924756496 266.273853183451 0.607067207678611 0.30730190662871 0.430673664246863 0.0635190287521025 0.263730853589149 0.606407201768862 0.112831226541525
"289" 29 9 53 5 0.180610033201642 0.732597786116214 155.89717417123 248.248443897198 0.636497547305548 0.627015408249909 0.946143520587012 0.0335111180611705 0.228675843463275 0.755330619401309 0.138972445891431
"290" 29 10 53 5 0.225980798864877 0.723312409513795 172.731150718276 273.341863045305 0.582759459533312 0.685397782536412 0.670936244326654 0.029379327828762 0.131617046916112 1.1058564308518 0.134244955112819
"291" 30 1 23 2 0.29856513639631 0.839831834894292 214.156206410592 368.200745280673 0.457970842253387 0.915049701031272 0.327825819814218 0.0142224609655634 0.0467087620013036 1.99075441328913 0.100648351027216
"292" 30 2 23 2 0.273809389984414 1.02686013882917 205.604392944538 375.445696293177 0.445805565083475 0.593315987407462 0.469984414827977 0.0350932141929912 0.127553651255535 1.20464775774013 0.115730576311697
"293" 30 3 23 2 0.300105860848053 0.876223191292311 208.804611020481 360.87887930779 0.446633804456295 0.838096473116809 0.436038948383579 0.0214325977028906 0.0689155928840121 1.83717796247476 0.121195359453537
"294" 30 4 23 2 0.28697123947276 1.05703562670669 211.13700936412 364.728911702403 0.459887911245113 0.649080278947286 0.4594077405949 0.0289756221820444 0.101134290853262 1.38198006844608 0.115712499780346
"295" 30 5 23 2 0.268861001429236 1.13288414424604 163.284438762997 340.70893125447 0.482452506084012 0.427703768961062 0.45658799651132 0.0497031473177579 0.196119505900107 0.847339181215182 0.114924778579562
"296" 30 6 23 2 0.279750819820438 1.10052784372807 158.267842966249 318.952896041824 0.505407757144457 0.448547305035521 0.491485381209373 0.0519327237609921 0.186139162917545 0.970091934570214 0.12411339964476
"297" 30 7 23 2 0.244237148911496 1.03125085978714 173.105905949004 346.377235451148 0.467189806482417 0.529529371075266 0.594735838070469 0.0458872903997807 0.192835587164626 0.927896365994654 0.129165367385833
"298" 30 8 23 2 0.267869344440212 1.3674430433771 229.615063008496 405.549107161447 0.425893148282501 0.316100514917448 0.31703208859116 0.0393475762413296 0.14077979615702 0.746462903468729 0.0841024275943859
"299" 30 9 23 2 0.256451175522002 0.797841315053714 239.039717782111 386.6862605686 0.412212842299468 1.01353772581928 0.396174828682833 0.0135062147841129 0.0515568068703169 1.92499482592214 0.103875091086097
"300" 30 10 23 2 0.263502883496565 0.791751622512541 241.240166186041 399.142310091153 0.411167420162372 1.06388712397567 0.384966044682991 0.0129048349052011 0.0479619873605341 2.04988572118299 0.103904816196192
"301" 31 1 20 2 0.268851131367078 0.78044124060289 180.843947073754 325.490181539444 0.479796587632632 0.848221782921678 0.61174684659045 0.0222466878780377 0.102233588513986 1.5091682868787 0.138552143141892
"302" 31 2 20 2 0.288583467178661 0.74027781846539 208.81298676877 342.852779497247 0.488894930463599 0.851899002412398 0.480901499289696 0.0211833218163077 0.0730225954871742 1.82723787055348 0.133339277845484
"303" 31 3 20 2 0.298140583345766 0.810057766909387 187.885569212097 338.709013909245 0.470427754014329 0.858452189311853 0.510516683647728 0.0238518893348653 0.0798980840091748 1.84632840308817 0.137889420773037
"304" 31 4 20 2 0.272120051700244 0.608421651919565 185.036118148184 335.146119441115 0.462325397723075 0.873233621681016 0.536947492938626 0.0202133101310578 0.072300011765344 1.89209247598214 0.141958136874816
"305" 31 5 20 2 0.30534038577125 0.994098378219781 162.537107126888 317.313267862982 0.544586567070917 0.446768026778212 0.558346411312553 0.0608676781866665 0.204314745290088 0.971919829725567 0.139512583985368
"306" 31 6 20 2 0.287797388243334 0.902159248131736 170.190890247976 321.022686209538 0.530089195423178 0.623088943467703 0.624706740038022 0.0429238684630206 0.150598243231198 1.23714236284133 0.142623886237557
"307" 31 7 20 2 0.293340578988073 0.814540399535217 176.955847659949 298.761003949682 0.518913964846407 0.769294197974127 0.513825577331513 0.0260562509357861 0.0900467960162497 1.66297408184084 0.136078852944434
"308" 31 8 20 2 0.286399027670585 0.824653992750052 197.870779908288 320.376519004299 0.490947595838915 0.807388290642187 0.507942182649256 0.022219371380374 0.0762426469517587 1.74172876089118 0.135037164428839
"309" 31 9 20 2 0.292907107174337 0.617711303358291 197.700721344654 357.65562137591 0.449111305113235 0.948976216893068 0.504864879782027 0.0191413210021597 0.0644030282017997 2.16156392256153 0.139343254507796
"310" 31 10 20 2 0.290190685807959 0.792646389541446 186.572822489307 345.128065629457 0.478095018099383 0.866170251317478 0.526959231647932 0.0236749032501267 0.0799242543002081 1.82773822092965 0.141226132377795
"311" 32 1 57 5 0.258629368260845 0.724675937133692 219.196811540535 343.396355894513 0.456897988736458 0.940164838233158 0.375617454658492 0.0138740740220923 0.0527977617346022 1.81277208155114 0.0999596784675778
"312" 32 2 57 5 0.274774662198126 0.593367549570068 140.682120137011 282.570330057441 0.525866341625154 0.76387556421172 0.446214651108256 0.0203203400145313 0.073445344786037 1.62999892369724 0.123616252831698
"313" 32 3 57 5 0.282413177112879 0.888285773775153 146.391087635007 278.359557248584 0.587297998200602 0.506157209635713 0.582202915385528 0.0472601548123667 0.167254258484526 1.00939767100209 0.137999991755399
"314" 32 4 57 5 0.289371555183757 0.942358734873101 145.942674787151 275.249223159174 0.578849714541203 0.481226063289209 0.559895061463149 0.0511732252544744 0.175932118219293 0.993391857953715 0.136782812065806
"315" 32 5 57 5 0.288673223481772 0.772460706309323 188.59308466116 311.066758657638 0.539471746404678 0.732682336275011 0.313694654154317 0.0144700645392829 0.0504215466807838 1.66291105855427 0.0891960446827786
"316" 32 6 57 5 0.28556026820588 0.936266052756618 149.165364454472 278.736500168911 0.566918820336705 0.549186788095052 0.509470624529105 0.0390278452468252 0.138617366038564 1.10904449558076 0.129045099311967
"317" 32 7 57 5 0.253617793970073 0.713391098984073 277.115862451489 387.796916971295 0.445189337054977 0.9162744662971 0.234169270728041 0.00812062487237152 0.031467700224611 1.81036258471646 0.0595316241777023
"318" 32 8 57 5 0.27712922505477 0.99914527763521 219.163625401792 329.188215468214 0.486709371238918 0.773890785179594 0.287706214870693 0.0129196835299018 0.044985703310976 1.56984679227957 0.0792053073823437
"319" 32 9 57 5 0.271631177919981 0.708416923589238 222.954691543058 337.36350344374 0.485549913802835 0.876753023137942 0.362600418574392 0.0140803140955476 0.0496819857719652 1.82678536027845 0.101359908405472
"320" 32 10 57 5 0.29938716166929 0.803743505606418 174.714677942335 297.433683325334 0.555097061317527 0.705215241799765 0.395408240197287 0.0216809050124533 0.0751461689338495 1.51569774910073 0.113684107968261
"321" 33 1 54 5 0.268849410061605 0.782302517754403 147.48484384873 269.898991917253 0.603695860090528 0.571778577080767 0.655075241701402 0.0410396220946029 0.171464622232018 1.04282212904927 0.137777169180793
"322" 33 2 54 5 0.234517771641575 0.746086645152209 62.6353231790072 229.480334086656 0.726802758600811 0.425944507370982 0.868943160520366 0.0715999603633263 0.362481131139689 0.692181350622829 0.169395277735609
"323" 33 3 54 5 0.216718341257212 0.80468831450139 123.219037358516 254.955416003056 0.619007769880374 0.558037716885235 0.807075158098689 0.0473037699904062 0.250498402896776 0.803690550115566 0.144740990962467
"324" 33 4 54 5 0.237755689448074 0.8234349669985 121.02424670776 243.149825889161 0.621312523456827 0.537495173871534 0.671051934582717 0.0453433652834762 0.20528511350754 0.843830178316518 0.139323851288951
"325" 33 5 54 5 0.251841645714911 0.924770325941888 97.8711130393442 222.959986505499 0.679585745582798 0.399431833616585 0.700729659809652 0.0662816732771897 0.315834417572828 0.692189233871318 0.149899713164045
"326" 33 6 54 5 0.252275035065164 0.928933142214773 88.9618800922625 218.474540037682 0.711522580765411 0.38360182386211 0.710653994862912 0.0734411605195242 0.341918798030079 0.658363141218318 0.151853883864255
"327" 33 7 54 5 0.23961747030545 0.952378232548974 168.645229335112 296.509017844628 0.525124853818923 0.552502261383438 0.458037075765201 0.0342038573395543 0.140510548416147 0.940441559216772 0.103399336533914
"328" 33 8 54 5 0.228104833863826 0.981823156748829 135.294306271687 277.37851822953 0.563202786563106 0.443758250127065 0.603587329948638 0.050372634871297 0.236945609989559 0.711008862312728 0.121571783061213
"329" 33 9 54 5 0.285880285241315 0.761705402668751 152.112651202115 274.642878267462 0.579492628702818 0.665002916433639 0.447707602376465 0.0273494495261577 0.0975929681325169 1.36702303755409 0.116806998964322
"330" 33 10 54 5 0.283883253077483 0.786249435679189 137.712921918845 264.743977173028 0.586473205900828 0.616828750870799 0.513905759720359 0.0360522771751689 0.125828606150018 1.22998179580939 0.129415054360592
"331" 34 1 24 2 0.268812736210651 0.822715500552643 195.187283494868 292.94504021342 0.565161691140668 0.680647157392681 0.481696964166894 0.0276617814028256 0.100691753013155 1.30444941817917 0.121186241379287
"332" 34 2 24 2 0.254830605158416 0.72387014804553 210.465100194331 301.253707424774 0.551715777051501 0.749552466717093 0.302150984457118 0.0136079168235817 0.0505782361453142 1.4915879640843 0.0790682890752104
"333" 34 3 24 2 0.26480828128131 0.745489736539158 220.920783875228 319.933049612561 0.540969384338816 0.772610346661717 0.232626729566385 0.00993236190708506 0.0352949891632312 1.63303463678897 0.0620037240492059
"334" 34 4 24 2 0.259877880356653 0.749060737748365 218.49241979493 320.548755284687 0.515857818054797 0.813713083811148 0.268787188580344 0.0109008524415337 0.0407369692715083 1.63778861577819 0.0718376512980252
"335" 34 5 24 2 0.277173752497758 0.746426551583002 217.166192184749 313.771830236278 0.537190515832617 0.782588377672512 0.258500221855964 0.011931855388734 0.0418219966860429 1.66554630640655 0.0728563127675872
"336" 34 6 24 2 0.223526135385985 0.9524089119498 164.925120547058 277.77316489866 0.596506879477871 0.474667009672441 0.661757936726027 0.0501111969289457 0.242778268116099 0.744851363469763 0.132463178826926
"337" 34 7 24 2 0.225973538838997 0.718596406978007 240.51276316925 341.43657447042 0.497430484712546 0.838169543085414 0.200842807651675 0.00721461632098729 0.0283469198991094 1.49100516897574 0.0483369050056305
"338" 34 8 24 2 0.239114620966056 0.707047069895219 270.188339265613 362.434756536086 0.483120644929747 0.81857242060176 0.164606674139513 0.00567058329454338 0.0235029630745775 1.48128051419137 0.0378395247232979
"339" 34 9 24 2 0.25898734737821 0.744704355202876 188.020026657511 289.04173016306 0.584583941528123 0.685827691543425 0.382834205932403 0.0197898442797176 0.0735661243043776 1.33362214680915 0.100467935245324
"340" 34 10 24 2 0.288293411342762 0.737823981028642 215.928259269747 305.681442295498 0.53544328931702 0.792613538930803 0.269732179993154 0.0120446871621127 0.0430415380129594 1.70053947402285 0.0750898464263085
"341" 35 1 20 2 0.155230090939139 0.694231052402271 229.596081777022 344.589113891551 0.480258486101144 0.905479579296967 0.651819807039477 0.0142058605241636 0.0915716187501936 1.06173598946399 0.0968469676676244
"342" 35 2 20 2 0.161918457981021 0.726747556991221 220.27700314436 335.09880599959 0.488313693074934 0.870864988933976 0.515444143660644 0.0124388586192244 0.0742121060727254 1.05692180828383 0.085244708418744
"343" 35 3 20 2 0.152733170992852 0.736604913687087 227.795395160339 332.802772198841 0.480721478106469 0.884550749674245 0.427336406011628 0.00995141033190246 0.0633655093680139 0.995572954189644 0.0672133364482159
"344" 35 4 20 2 0.162894720823638 0.563796320638573 232.440906419421 354.946895386421 0.465312169763147 0.886636311708644 0.689217419504036 0.0134338970241863 0.105157432162675 1.09810684207871 0.0956553045057025
"345" 35 5 20 2 0.176868092588406 0.800625741133973 207.968988918739 317.879589677486 0.503595723350414 0.813724011875634 0.596888772447056 0.0175967400798326 0.099408636710128 1.06377336913744 0.100725945029503
"346" 35 6 20 2 0.173859508579459 0.745899113688875 216.906944166737 320.278964130802 0.519130041190101 0.770300038589234 0.529305946484881 0.0156009136129431 0.0879003038067209 1.00292996728478 0.0927559193918711
"347" 35 7 20 2 0.190105260815525 0.578799765644153 235.9941074168 352.346809639554 0.444244929056113 0.908475284426208 0.403123370361674 0.0103343398241604 0.05239683409573 1.41931919491404 0.0790271283266015
"348" 35 8 20 2 0.174636035256967 0.734389191849771 242.697512557168 344.877248642508 0.470859056206855 0.925637405943715 0.360821722335404 0.00938208635862888 0.0534369193555988 1.17307579176062 0.0655090352158085
"349" 35 9 20 2 0.164315142693842 0.718180508240603 230.121539694947 339.857803078673 0.474609309071288 0.885709873597249 0.461960959379901 0.0113240475428955 0.066751059801723 1.10170013978365 0.0776461414697427
"350" 35 10 20 2 0.191254893350421 0.746904933320004 216.470547023921 323.282570693428 0.493318265076323 0.843302439103285 0.478505326095187 0.0140154860042852 0.0719094543808608 1.19547521367905 0.0907940783936175
"351" 36 1 55 5 0.298116251198337 0.785872274170529 175.794927573103 307.658918923127 0.527069409621558 0.78413355486311 0.388231855423077 0.0208056197574303 0.0671911734647966 1.73929599330495 0.117118083984022
"352" 36 2 55 5 0.318173808802 0.63655653497061 135.235587201248 292.759054361654 0.579524002367882 0.643936214306662 0.609787730467487 0.0397618614629968 0.126043121745753 1.50446073080353 0.15537195002989
"353" 36 3 55 5 0.273438010389658 0.775051958438802 176.305252738078 296.553641212303 0.560431560142191 0.69144450519832 0.567603925846242 0.0323342820290916 0.114416826884129 1.40506558629036 0.13948833564035
"354" 36 4 55 5 0.293330994026191 0.785446315567539 145.060767887484 279.814842264412 0.599344799553043 0.579345779756552 0.660299228665823 0.0477304133894966 0.165364138545537 1.17352489326166 0.15457196230657
"355" 36 5 55 5 0.287943342717681 0.888663883410177 136.796842671699 271.179332469352 0.603956279397804 0.4656886812353 0.658381889086694 0.0649553914372132 0.231745243264588 0.929510569373156 0.153230224559787
"356" 36 6 55 5 0.301883856576486 0.864299759246742 134.079277491712 275.69413250091 0.62792729467711 0.468189025507756 0.652279766446098 0.0651776879276349 0.22123226914002 0.978694241466673 0.157921280135323
"357" 36 7 55 5 0.301269081206173 0.962197622599938 210.309327716098 330.787030739026 0.522622656555611 0.652055858166309 0.301201831333256 0.0193833151212032 0.0606739139527712 1.60908294940728 0.0973975740895975
"358" 36 8 55 5 0.330797253625068 0.814827866572292 230.38160689164 336.813393098487 0.516380167609349 0.711579269147314 0.175477140186145 0.00902402772701424 0.0266001011050813 1.82772577307102 0.059976620541879
"359" 36 9 55 5 0.294228193970354 0.755584607545708 130.228963532939 260.817137600319 0.650700649711852 0.483838450540801 0.622096688488611 0.0512728624022081 0.178896540162428 1.00168971796338 0.150848185597714
"360" 36 10 55 5 0.301990121059295 0.786618277453788 164.341257709966 296.552545826643 0.566303760984039 0.630196269048748 0.559063366389685 0.0391474095096189 0.126007593299418 1.37497422538442 0.14458140808926
"361" 37 1 41 4 0.269796309207688 0.735322020267521 160.936493962563 273.232040944596 0.595574124698411 0.745721393567238 0.25740267915278 0.017302888828522 0.0590831365099457 1.58502433473075 0.072051375795414
"362" 37 2 41 4 0.233094791066606 0.56869825321947 226.969710523607 334.359704337284 0.492189455383027 0.828244775663578 0.34293663874623 0.0108161438786533 0.0448942688735561 1.59666472835212 0.0818997975803581
"363" 37 3 41 4 0.252161321293188 0.732694105597623 191.102517005148 291.800890074972 0.548991284543708 0.782794710673652 0.343277239736196 0.0141030188748306 0.0544259587156705 1.45749636360208 0.0888915225051245
"364" 37 4 41 4 0.232382349980666 0.751721462209801 185.277733938594 283.697317724072 0.564554325782998 0.737834856427569 0.408018726629992 0.0170461456631991 0.0701622617202372 1.22570276953853 0.0992916434730318
"365" 37 5 41 4 0.267916066767787 0.77302709334435 182.157558929054 295.327809417589 0.556842787986038 0.737012816492442 0.360809623155412 0.0167801698213374 0.0598264282489034 1.43734746907639 0.100354806023538
"366" 37 6 41 4 0.25391722511719 0.783377328329585 169.53622636747 278.675491205219 0.561682288864358 0.729455543683177 0.404734381084708 0.0178601761502442 0.070624261056327 1.33322289996858 0.102464319438224
"367" 37 7 41 4 0.262559514727387 0.74223695266607 173.404288814301 281.155846146264 0.574178104461735 0.737675529401979 0.223697409002043 0.010083030250017 0.0377867601793174 1.45558107724748 0.0615970403354484
"368" 37 8 41 4 0.274153755989605 0.788825436663813 159.981489458206 267.385731207207 0.594545859667444 0.675738182098368 0.261281952400753 0.011534398111755 0.0447688490640834 1.31813026750053 0.070045251058304
"369" 37 9 41 4 0.285248435001479 0.729257932727547 192.80029759246 294.323236059012 0.557225048324841 0.745384169175383 0.275547946945158 0.0126229036832531 0.044902984855046 1.56801022009613 0.0781321424727869
"370" 37 10 41 4 0.276363894066845 0.729301549331723 194.518162223018 295.023675239382 0.544527896748546 0.788073130137094 0.232483369696273 0.0103574048036507 0.0368145557801046 1.59469497180658 0.0661197181347601
"371" 38 1 55 5 0.277409457711063 0.830351699925688 164.259263440694 299.752773950187 0.522684098789013 0.712834722630547 0.522693438465748 0.0280253989996688 0.0989896882313583 1.4593900867847 0.130462388299737
"372" 38 2 55 5 0.284237929826239 0.853242731027057 149.689733152263 301.47396505535 0.535445055966808 0.623364211184079 0.525722233431318 0.0341285669104522 0.1168626166597 1.28817461870425 0.132171790068307
"373" 38 3 55 5 0.27466087839435 0.809724837822935 134.743707094059 256.707626022786 0.609645534100781 0.600623939530216 0.561612816105031 0.0318257781867684 0.12544006151365 1.08774272267844 0.1346097497303
"374" 38 4 55 5 0.270128706197268 0.806734041766764 160.591434029897 314.21637828149 0.526557988422357 0.731306933128069 0.507946472208974 0.026546980646741 0.0928860874549446 1.46223495861874 0.128391515165067
"375" 38 5 55 5 0.28403191047762 0.904550760822298 137.255913732192 276.897047128865 0.573438043057163 0.539368029428331 0.537628218645384 0.0418762735293594 0.149133827370934 1.07406676067465 0.128381400144341
"376" 38 6 55 5 0.272936328654837 0.845522447887325 140.822861227157 290.288972527238 0.568798939632466 0.618090457857018 0.559642636797664 0.0351609749151114 0.127589049809781 1.18853204881036 0.13037236030931
"377" 38 7 55 5 0.230248900167195 0.849984809606383 245.221651627334 389.511970711702 0.427854724567571 0.914808433100009 0.307830102780941 0.0101515667019701 0.0449025726076977 1.57374978777962 0.0700970896107772
"378" 38 8 55 5 0.201447567531239 0.782264387405525 233.354746338373 381.11110749123 0.424329122071364 0.963759585125261 0.348650964421964 0.00959347717541349 0.0501116762675032 1.36859350553842 0.0695243441619227
"379" 38 9 55 5 0.262511238043519 0.786174552232477 146.238466107632 283.248117465309 0.595245920820467 0.65531482060009 0.400867397254142 0.0252655296843887 0.0981870211209768 1.23159199014925 0.0982616418953851
"380" 38 10 55 5 0.289366811811682 0.798682371099336 154.286523095624 280.72199013362 0.573247010019535 0.667051632924743 0.441602407584744 0.0270659467283542 0.0941665137222465 1.34275111292865 0.119091121601468
"381" 39 1 38 3 0.291144187859545 0.724150941571261 225.935496718077 378.538891790231 0.433486062587591 0.947638082925115 0.462270412449937 0.0176454281675437 0.0615370695534476 2.03279588194426 0.127511835561668
"382" 39 2 38 3 0.292630924171338 0.623024209327429 181.00830698296 387.327356153927 0.400308194852976 1.02092072079342 0.557533141415927 0.0208167797260949 0.0713337262813612 2.27247273089047 0.142608998441086
"383" 39 3 38 3 0.299366027026948 0.620138023583251 181.393922515473 379.877729681255 0.431806121736267 0.955150054878092 0.530051890134796 0.0214525330423642 0.0700745347514705 2.11710973485969 0.144184157246882
"384" 39 4 38 3 0.298850661204389 0.783743265674897 208.792257115766 358.147505038003 0.449361974753771 0.931009817916873 0.461739032125314 0.020728279528977 0.0683995471541546 1.99513978408755 0.133791217879557
"385" 39 5 38 3 0.311201776130172 0.792678408329626 197.582999829675 363.969025385976 0.466618424421379 0.786747997255325 0.51104199709219 0.0282584654883333 0.0901802393789634 1.73261305807175 0.142455318337471
"386" 39 6 38 3 0.328392188211495 0.815925574596489 182.814848402171 324.217904473159 0.50809564659121 0.67566669714399 0.476910061083346 0.0316719511185602 0.0945907135606699 1.6376120433946 0.141789113046871
"387" 39 7 38 3 0.301778346685821 0.752092978687201 275.142048932363 418.02876954694 0.407688728574987 0.989302898727573 0.209981567835908 0.00761564443307089 0.0242454088675483 2.34270636557536 0.065404121280294
"388" 39 8 38 3 0.287588783846752 0.805639994836025 212.036214622875 372.761565748127 0.479586428957308 0.675059464335015 0.19232543930806 0.0115663617290767 0.0498658563954996 1.40687279558313 0.0469979825346558
"389" 39 9 38 3 0.316374459592261 0.589101489971028 176.565534452586 351.489028866371 0.43624633496465 0.948848544170751 0.444108837349778 0.0183046814458483 0.0563717483632728 2.45686391140017 0.139217872899873
"390" 39 10 38 3 0.327493373713828 0.761109396331132 206.562875713309 359.401229844731 0.4609306979506 0.914916417190215 0.367740748365388 0.0179327644950075 0.0534979904307283 2.2380521558688 0.123478384325912
"391" 40 1 58 5 0.262632531753899 0.753318067159278 232.131805969827 399.453611693851 0.400463229697722 1.06501666170875 0.395805904497025 0.0128926799061145 0.0456142610818269 2.07800182859308 0.110667193589598
"392" 40 2 58 5 0.29664200014244 0.713109149110497 294.391425075838 427.881676621623 0.380733455997825 1.12150000360054 0.267161533705881 0.0083513014189428 0.0282034927031297 2.52689375103629 0.0809749371012489
"393" 40 3 58 5 0.29787499692908 0.607863480944186 266.887937521028 427.949484971598 0.371483802781656 1.11094244915482 0.324852190840938 0.0101363786067129 0.0339109532424979 2.70368981241174 0.0974862226871429
"394" 40 4 58 5 0.300977796774361 0.7034266261979 269.87807958227 408.130045502511 0.395077632968561 1.06539915568342 0.320859621125318 0.011450617182136 0.0377344860501597 2.43587359552628 0.095642615753546
"395" 40 5 58 5 0.303163279224186 0.754567541713307 244.075371248206 409.299203082696 0.385270754550005 1.10888131745269 0.267925906973158 0.00926775862866055 0.0298821148074052 2.52217697586408 0.0830080810490537
"396" 40 6 58 5 0.304932916296095 0.715350094390621 263.249489963458 393.65438151221 0.419595532447548 0.98981947751569 0.248115533972954 0.00978646427388249 0.0316760266561831 2.27371032060225 0.0790160927461209
"397" 40 7 58 5 0.298629797900576 0.758092901166363 285.346623642141 436.866202892229 0.364656379055731 1.15429185755543 0.162838449343988 0.0054668371266426 0.0178576417800649 2.61849408235091 0.0503600264910987
"398" 40 8 58 5 0.295031858621018 0.715014788607768 292.177991184832 422.242294840628 0.398149046019948 1.0779067690729 0.266187737618961 0.00935966017654321 0.031146424081101 2.4753230761927 0.0794598003398188
"399" 40 9 58 5 0.310276863319463 0.710606941690787 255.888346423522 392.841818168595 0.413573339993667 1.0232725337948 0.242811178847769 0.00907414244779248 0.02885610991871 2.33899712955626 0.0756483696531913
"400" 40 10 58 5 0.317336720666779 0.752008281918045 225.649255198917 367.536357776928 0.423233242080512 1.00290081038493 0.319482096796252 0.0129421685778845 0.0420280919787646 2.2813744582657 0.0992109453533289
